# Supplementary material for: Dynamic Changes in Sensory Quality and Chemical Components of Bingdao Ancient Tree Tea During Multiple Brewing
Source: Foods. 2025 Jul 17;14(14):2510. doi: 10.3390/foods14142510 (PMC12294966; doi:10.3390/foods14142510)
Supplement: Supplementary file 1 [file foods-14-02510-s001.zip]

Archive with 1 entries (1 files):
- foods-3699734-supplementary.pdf
